# Supplementary material for: How do research faculty in the biosciences evaluate paper authorship criteria?
Source: PLoS One. 2017 Aug 22;12(8):e0183632. doi: 10.1371/journal.pone.0183632 (PMC5567537; doi:10.1371/journal.pone.0183632)
Supplement: S1 File — Dataset generated from survey results in.csv format. (XLSX) [file pone.0183632.s001.xlsx]

## Sheet: Authorship Criteria
Total time spent on project	Contribution to hypothesis/idea generation	Extent of involvement in obtaining research funding	Time spent doing background research and literature review	Time spent doing experiments	Uniqueness of experimental skills/techniques	Time spent analyzing data	Contribution to written manuscript	Quality of written contribution to the manuscript	Time spent editing/proofreading manuscript	Contribution of special reagent, material or computer code
1	10	6	6	9	10	8	8	8	6	6
10	8	5	5	8	5	8	5	5	3	8
4	8	3	6	4	7	7	7	8	4	6
8	7	4	4	8	8	7	8	8	6	2
8	7	4	4	8	8	7	8	8	6	2
9	9	1	4	8	7	8	8	7	5	4
10	8	8	6	9	6	8	8	7	8	7
8	10	10	5	10	7	9	9	7	7	6
10	10	5	7	10	9	7	9	8	6	4
5	10	10	5	7	8	6	9	10	7	8
8	8	6	4	8	8	5	4	4	3	2
5	10	8	8	8	8	6	8	8	8	8
9	7	3	3	9	5	8	5	2	5	4
5	10	5	2	8	3	3	10	3	6	5
10	6	1	8	10	1	10	9	8	9	10
10	7	5	5	10	3	9	5	5	5	2
7	9	1	8	6	8	5	9	6	5	2
10	6	6	6	10	10	9	8	8	4	10
2	8	3	4	8	4	8	5	3	2	4
5	10	2	5	4	4	4	8	7	5	4
6	10	6	5	9	9	9	9	9	5	2
3	6	3	7	9	8	8	8	8	8	4
9	9	8	7	8	7	7	6	6	6	6
4	3	3	5	10	7	10	10	7	5	3
5	10	6	6	7	3	9	10	8	8	3
8	8	2	5	7	7	7	8	8	3	3
5	7	3	4	5	2	4	7	8	4	2
9	10	7	6	9	9	9	5	7	5	4
10	5	2	2	10	2	6	5	2	2	2
5	7	8	3	10	10	10	7	7	5	5
2	9	8	9	8	4	7	9	9	5	7
8	8	5	8	5	5	5	5	3	5	3
9	6	3	5	9	4	8	7	6	5	4
3	9	7	5	9	5	5	7	5	3	3
5	7	6	7	8	7	9	9	6	8	8
8	10	7	10	10	10	9	9	8	10	6
7	10	1	5	7	10	8	6	9	3	8
10	10	8	5	8	8	7	5	3	2	1
10	8	7	8	10	8	9	8	8	8	5
10	8	5	8	8	1	8	8	8	3	3
7	5	8	4	6	5	7	8	7	4	3
8	7	7	8	7	4	6	8	6	5	2
10	10	10	8	8	10	8	8	8	8	7
6	8	9	4	10	5	4	3	1	2	7
7	10	1	3	10	5	10	6	5	2	10
9	9	7	6	9	8	9	8	6	6	6
10	6	2	1	7	3	7	9	7	7	3
10	7	4	5	8	5	9	9	6	6	4
10	7	9	5	7	10	9	9	4	5	6
7	9	8	7	7	8	9	9	9	7	4
5	5	1	1	5	8	5	5	5	3	8
5	5	5	1	5	5	5	7	3	5	5
6	10	3	4	6	7	7	9	7	7	4
4	7	3	3	8	2	7	8	5	6	3
8	1	1	4	9	2	7	6	1	1	2
5	9	2	5	7	7	7	7	4	4	6
7	10	3	5	10	2	10	10	5	9	2
3	8	3	5	3	7	5	8	8	8	1
5	4	1	3	8	5	8	6	4	3	2
6	9	2	6	6	9	8	5	4	2	7
8	8	3	7	10	7	8	7	3	3	2
7	8	7	8	5	4	7	9	6	4	2
7	10	5	7	10	5	8	8	5	3	3
8	9	5	6	10	9	10	9	7	7	8
7	7	1	3	10	5	5	7	7	5	5
3	6	1	5	9	2	8	8	8	7	4
8	8	6	8	9	5	9	10	10	10	3
3	6	3	6	8	6	8	8	6	5	3
1	4	4	4	4	2	4	5	1	1	1
5	8	4	7	10	7	10	6	4	3	3
8	6	3	3	8	6	6	9	7	2	5
10	10	1	8	10	8	10	10	8	6	2
5	10	3	3	7	7	7	7	3	2	2
8	9	1	3	8	3	8	7	4	2	2
7	8	4	6	10	6	8	8	6	6	3
7	8	2	5	7	2	7	4	4	7	2
3	8	4	7	2	7	3	5	3	7	5
8	5	2	5	7	1	7	10	4	5	2
8	9	5	9	10	10	8	7	7	10	6
3	6	3	6	6	2	6	7	3	5	1
10	8	2	3	10	10	10	8	5	4	2
5	7	3	3	4	3	6	7	5	4	1
5	9	5	5	8	8	8	8	8	8	5
10	10	6	6	9	7	9	7	9	5	7
5	7	4	5	9	5	9	7	9	6	7
5	7	4	5	9	5	9	7	9	6	7
5	9	6	3	8	7	8	9	4	7	4
9	7	4	3	9	6	9	8	7	4	4
8	5	1	5	8	5	7	7	3	3	1
8	8	3	5	7	7	7	5	5	5	4
4	8	8	6	8	1	8	4	4	4	2
8	10	4	8	10	6	9	10	7	6	3
8	4	8	5	9	7	8	3	3	3	7
3	5	2	3	5	4	6	7	3	4	5
9	4	1	6	7	2	7	9	4	6	6
8	7	3	4	8	4	6	8	4	4	2
7	7	2	4	8	8	10	10	8	9	8
5	7	6	7	8	6	7	7	6	4	5
7	10	7	5	5	7	8	8	8	6	5
10	10	5	9	10	8	10	10	8	5	5
2	3	3	5	7	10	8	8	8	6	4
8	5	1	2	9	5	5	2	2	1	2
